# Supplementary material for: Translation and Cross-Cultural Adaptation of a Validated Questionnaire to Assess Dietary Fiber Intake Among the Italian Population
Source: Nutrients. 2025 Mar 20;17(6):1084. doi: 10.3390/nu17061084 (PMC11944576; doi:10.3390/nu17061084)
Supplement: Supplementary file 1 [file nutrients-17-01084-s001.zip]

Archive with 1 entries (1 files):
- nutrients-3511457-Supplementary Material.pdf
